# Supplementary material for: Spectroscopic and Spectroelectrochemical Studies of Hexapentyloxytriphenylene—A Model Discotic Molecule
Source: Int J Mol Sci. 2023 Apr 8;24(8):6924. doi: 10.3390/ijms24086924 (PMC10139095; doi:10.3390/ijms24086924)
Supplement: Supplementary file 1 [file ijms-24-06924-s001.zip]

Archive with 1 entries (1 files):
- ijms-2302928-supplementary.pdf
